# Supplementary material for: Adolescent Normative Intervals for Body Surface Gastric Mapping: Spectral Analysis
Source: Neurogastroenterol Motil. 2026 Mar 11;38(3):e70282. doi: 10.1111/nmo.70282 (PMC12979704; doi:10.1111/nmo.70282)
Supplement: Supplementary file 3 — Table S1: Univariate and multivariate models of the impact of participant demographic characteristics (ethnicity, sex, and age) and anthropometric variables (BMI and height) and BSGM metrics (PGF, BMI‐adjusted amplitude, GA‐RI, and ff‐AR). The test statistic for the univariate models is either a standardized regression coefficient (age, BMI), t‐statistic (sex), or F‐statistic (ethnicity). For the multivariate regression model, sex is referenced to male. [file NMO-38-e70282-s002.xlsx]

## Sheet: Sheet1
Supplementary Table 1. Univariate and multivariate models of the impact of participant demographic characteristics (ethnicity, sex and age) and anthropometric variables (BMI and height) and BSGM metrics (PGF, BMI-adjusted amplitude, GA-RI and ff-AR). The test statistic for the univariate models is either a standardised regression coefficient (age, BMI), t-statistic (sex) or F-statistic (ethnicity…
		Univariate		Multivariate
BSGM Metrics	Participant	Test Statistic	p value	Coefficient	p value
	Characteristics	(CI)		(CI)
Principal Gastric Frequency	Ethnicity	0.355	0.88
	Sex	1.355	0.18
	Age (years)	-0.26	0.007	-0.16	0.154
		(-0.42 – -0.10)		(-0.34 – 0.02)
	BMI (kg/m2)	-0.16	0.09
		(-0.32 – -0.00)
	Height (cm)	-0.29	0.003	-0.21	0.063
		(-0.44 – -0.13)		(-0.39 – -0.02)
Log BMI- Adjusted Amplitude	Ethnicity	1.191	0.319
	Sex	1.03	0.304
	Age (years)	0.02	0.81
		(-0.14 – 0.19)
	BMI (kg/m2)	-0.27	0.005
		(-0.43 – -0.11)
	Height (cm)	-0.11	0.24
		(-0.28 – 0.05)
Gastric Alimetry Rhythm Index	Ethnicity	1.743	0.132
	Sex	0.958	0.34
	Age (years)	0.16	0.093
		(0.00 – 0.32)
	BMI (kg/m2)	-0.21	0.029
		(-0.37 – -0.05)
	Height (cm)	0.02	0.856
		(-0.14 – 0.18)
Log Fed- Fasted Amplitude Ratio	Ethnicity	0.439	0.821
	Sex	-1.102	0.273
	Age (years)	-0.2	0.042	-0.06	0.572
		(-0.36 – -0.04)		(-0.24 – 0.12)
	BMI (kg/m2)	-0.27	0.005	-0.22	0.026
		(-0.42 – -0.11)		(-0.38 – -0.06)
	Height (cm)	-0.23	0.016	-0.16	0.148
		(-0.39 – -0.08)		(-0.34 – 0.02)
CI, confidence interval; adj, adjusted p value; BMI, body mass index; cm, centimetres
