# Supplementary material for: Adolescent Normative Intervals for Body Surface Gastric Mapping: Spectral Analysis
Source: Neurogastroenterol Motil. 2026 Mar 11;38(3):e70282. doi: 10.1111/nmo.70282 (PMC12979704; doi:10.1111/nmo.70282)
Supplement: Supplementary file 4 — Table S2: The median (IQR) values for each BSGM metric reported by sex and 12–14 and 15–17 age cohorts, by test time periods. [file NMO-38-e70282-s003.xlsx]

## Sheet: Sheet1
Supplementary Table 2. The median (IQR) values for each BSGM metric reported by sex and 12-14 and 15-17 age cohorts, by test time periods
	Variable	Pre-prandial	0-1hr Postprandial	1-2hr Postprandial	2-3hr Postprandial	3-4hr Postprandial
PGF	Overall	2.97	3.08	3.12	3.01	2.97
		(2.80-3.08)	(2.97-3.26)	2.95-3.26)	(2.81-3.17)	(2.94-3.18)
	Female	2.98	3.12	3.14	3.03	2.98
		(2.86-3.09)	(2.99-3.24)	(3.00-3.31)	(2.86-3.20)	(2.87-3.09)
	Male	2.97	3.09	3.06	3	2.94
		(2.74-3.07)	(2.92- 3.22)	(2.90-3.22)	(2.76-3.11)	(2.79-3.08)
	12-14 years	3	3.14	3.19	3.06	2.99
		(2.85- 3.09)	(2.99-3.24)	(2.99-3.33)	(2.89-3.20)	(2.85-3.14)
	15-17 years	2.93	3.07 (2.94-3.19)	3.05	2.99	2.94
		(2.75-3.06)		(2.91-3.17)	(2.76-3.11)	(2.78-3.05)
BMI-Adj Amplitude	Overall	22.4	41.2	42.5	35.2	27.95
		(16.5-31.6)	(31.1-56.6)	(29.8-56.5)	(26.3-49.6)	(21.95-39
	Female	23.4	41.8	42.4	37.4	29.7
		(20.2-33.1)	(31.1-55.2)	(33.9-56.5)	(30.3-48.7)	(24.4-41.9)
	Male	19.6	41.2	43	33.3	26.8
		(14.5-30.0)	(31.3-56.7)	(28.6-57.1)	(24.5-50.9)	(20.7-32.5)
	12-14 years	20.95	40.6	40.8	33.3	26.8
		(15.45-30.65)	(30.1-52.8)	(30.8-51.5)	(24.9-49.8)	(21.5-37.6)
	15-17 years	24.1	45.4	49.1	35.4	29.5-42.4)
		(19.2-33.0)	(32.9-57.2)	(29.7-59.9)	(30.3-48.1)
GA-RI	Overall	0.38	0.52	0.53	0.52	0.41
		(0.25-0.57)	(0.38-0.63)	(0.41-0.69)	(0.36-0.63)	(0.30-0.59)
	Female	0.4	0.53	0.53	0.53	0.47
		(0.31-0.63)	(0.41-0.67)	(0.40-0.73)	(0.40-0.63)	(0.36-0.62)
	Male	0.34	0.51	0.53	0.5	0.33
		(0.18-0.48)	(0.36-0.59)	(0.4122-0.66)	(0.26-0.62)	(0.23-0.53)
	12-14 years	0.33	0.47	0.5	0.52	0.37
		(0.22-0.51)	(0.31-0.61)	(0.40-0.64)	(0.34-0.62)	(0.26-0.55)
	15-17 years	0.4	0.57	0.57	0.53	0.49
		(0.34-0.62)	(0.42-0.64)	(0.41-1.74)	(0.45-0.64)	(0.31-0.67)
PGF, Principal Gastric Frequency; BMI (body mass index)- adjusted amplitude; GA-RI, Gastric Alimetry Rhythm Index
