# Supplementary material for: Adolescent Normative Intervals for Body Surface Gastric Mapping: Spectral Analysis
Source: Neurogastroenterol Motil. 2026 Mar 11;38(3):e70282. doi: 10.1111/nmo.70282 (PMC12979704; doi:10.1111/nmo.70282)
Supplement: Supplementary file 5 — Table S3: Cross‐validation presenting the percentage of adolescent participants in each fold that fell outside the reference intervals compared to the other 4 folds. [file NMO-38-e70282-s004.xlsx]

## Sheet: Sheet1
Supplementary Table 3. Cross-validation presenting the percentage of adolescent participants in each fold that fell outside the reference intervals compared to the other 4 folds
Fold Number	Low BMI-Adj Amplitude	High BMI-Adj Amplitude	Low Principal Gastric Frequency	High Principal Gastric Frequency	Low Gastric Alimetry Rhythm Index	Low Fed:Fasted Amplitude Ratio	Mean (Std. Dev.)
1	0	9.09	18.18	9.09	4.55	4.55	7.58 (6.21)
2	9.52	9.52	0	0	0	9.52	4.76 (5.22)
3	0	4.76	4.76	9.52	4.76	0	3.97 (3.58)
4	4.76	0	0	0	4.76	9.52	3.17 (3.89)
5	9.52	4.76	0	4.76	9.52	4.76	5.56 (3.58)
Mean	4.76 (4.76)	5.63 (3.88)	4.59 (7.87)	4.68 (4.66)	4.72 (3.37)	5.67 (4.00)	5.01 (1.69)
(Std. Dev.)
